# Supplementary material for: Encystation stimuli sensing is mediated by adenylate cyclase AC2-dependent cAMP signaling in Giardia
Source: Nat Commun. 2023 Nov 9;14:7245. doi: 10.1038/s41467-023-43028-1 (PMC10636121; doi:10.1038/s41467-023-43028-1)
Supplement: Supplementary file 4 — Supplementary Data 1 [file 41467_2023_43028_MOESM4_ESM.xlsx]

## Sheet: Primers
Figure	Fusion	Giardia Gene	Primer Name	Primer Sequence	Restriction Enzyme for Ligation	Destination Vector	Restriction Enzyme for integration	Integrated or Episomal
Fig. 3a	PKAr-Nluc	GL50803_9117	PKAr_for	tggcggccgcATGCCGCCCAAGTTCCCGCG	NotI + SpeI	NanoLuc_pKS_NEO	XbaI	Integrated
Fig. 3a	PKAr-Nluc	GL50803_9117	PKAr_rev	ATactagtCGCTTTAGGCCGCTCAAGAATG	NotI + SpeI	NanoLuc_pKS_NEO	XbaI	Integrated
Fig. 3a	PKAc-Nluc	GL50803_11214	PKAc_for	tggcggccgcATGGAAGATATTCAAGTAGAA	NotI + SpeI	NanoLuc_pKS_NEO	HindIII	Integrated
Fig. 3a	PKAc-Nluc	GL50803_11214	PKAc_rev	CCactagtTTTAAATCCCACAAACAGGGCGT	NotI + SpeI	NanoLuc_pKS_NEO	HindIII	Integrated
Fig. 3c and SP Fig.2	PKA-Nbit	9117 promoter	proPKAr_for	Aaactagtagcatcctccagccggatagctttgcg	SpeI + AflII	pKS_NEO	N/A	Episomal
Fig. 3c and SP Fig.2	PKA-Nbit	9117 promoter	proPKAr_rev	ACcttaagCATgctagcccactttttgtgtttttattctagtaaa	SpeI + AflII	pKS_NEO	N/A	Episomal
Fig. 3c and SP Fig.2	PKA-Nbit	GL50803_9117	PKAr_for	TTgctagcATGCCGCCCAAGTTCCCGCGTCCCGAC	NheI + AflII	pKS_NEO	N/A	Episomal
Fig. 3c and SP Fig.2	PKA-Nbit	GL50803_9117	PKAr_rev	AActtaagCGCTTTAGGCCGCTCAAGAATGGACTT	NheI + AflII	pKS_NEO	N/A	Episomal
Fig. 3c and SP Fig.2	PKA-Nbit	GL50803_11214	PKAc_for	tggcggccgcacggactgtgattgtccccgcga	NotI + SpeI	pKS_NEO	N/A	Episomal
Fig. 3c and SP Fig.2	PKA-Nbit	GL50803_11214	PKAcSmBit_rev	ATactagtTTACAGAATCTCCTCGAACAGCCGGTAGCCGGTCACTTTAAATCCCACAAACAGGGCGTCTA	NotI + SpeI	pKS_NEO	N/A	Episomal
Fig. 3c and SP Fig.2	PKA-Nbit	Large Bit	LgBit_for	TTcttaagGTCTTCACACTCGAAGATTTCG	AflII + EcoRI	pKS_NEO	N/A	Episomal
Fig. 3c and SP Fig.2	PKA-Nbit	Large Bit	LgBit_rev	TTgaattcttaACTGTTGATGGTTACTCGGAA	AflII + EcoRI	pKS_NEO	N/A	Episomal
Fig. 5a	AC1-mNG and AC1-Nluc	GL50803_14367	AC1_for	TTgcggccgcATGCTTCTTCGGATTCTGCAGCTAA	NotI + SpeI	mNeonGreen_pKS_NEO	XhoI	Integrated
Fig. 5a	AC1-mNG and AC1-Nluc	GL50803_14367	AC1_rev	ATactagtAAAAGGTATGTAGACCTGAGGATTTTTTAGC	NotI + SpeI	mNeonGreen_pKS_NEO	XhoI	Integrated
Fig. 5b	AC2-mNG and AC2-Nluc	GL50803_16599	AC2_for	TTgcggccgcAACGTGGTGATCGGGGTTCGGATTCTGG	NotI + SpeI	mNeonGreen_pKS_NEO or NanoLuc_pKS_NEO	XhoI	Integrated
Fig. 5b	AC2-mNG and AC2-Nluc	GL50803_16599	AC2_rev	ATactagtCGATAGATCGAGTGGTTTTGAAAGAAA	NotI + SpeI	mNeonGreen_pKS_NEO or NanoLuc_pKS_NEO	XhoI	Integrated
SP Fig. 4a	mNG-AC1	GL50803_14367	proAC1_for	Ttgagctctctgagtatctgccctatacaaatgagg	SacI + SacII	mNeonGreen_pKS_NEO	N/A	Episomal
SP Fig. 4a	mNG-AC1	GL50803_14367	proAC1_rev	acccgcggTGTTAGCTGCAGAATCCGAAGAAGCAT	SacI + SacII	mNeonGreen_pKS_NEO	N/A	Episomal
SP Fig. 4a	mNG-AC1	GL50803_14367	mNG_for	Caccgcgggtgagcaagggcgaggaggataaca	SacII + NotI	mNeonGreen_pKS_NEO	N/A	Episomal
SP Fig. 4a	mNG-AC1	GL50803_14367	mNG_rev	ATgcggccgcCcttgtacagctcgtccatgcc	SacII + NotI	mNeonGreen_pKS_NEO	N/A	Episomal
SP Fig. 4a	mNG-AC1	GL50803_14367	AC1_for	TTgcggccgcATGCTTCTTCGGATTCTGCAGCTAACACAGT	NotI + AflII	mNeonGreen_pKS_NEO	N/A	Episomal
SP Fig. 4a	mNG-AC1	GL50803_14367	AC1_rev	TTcttaagAAAAGGTATGTAGACCTGAGGATTTTTTAGCT	NotI + AflII	mNeonGreen_pKS_NEO	N/A	Episomal
SP Fig. 4c	AC1-guide RNAs	GL50803_14367	AC1-g1216_for	caaaGATGAGACGGAGAAGCACAG	N/A	CRISPRi_PAC	N/A	Episomal
SP Fig. 4c	AC1-guide RNAs	GL50803_14367	AC1-g1216_rev	aaacCTGTGCTTCTCCGTCTCATC	N/A	CRISPRi_PAC	N/A	Episomal
SP Fig. 4c	AC1-guide RNAs	GL50803_14367	AC1-g1444_for	caaaGCATTCTCATCAACGCCTAG	N/A	CRISPRi_PAC	N/A	Episomal
SP Fig. 4c	AC1-guide RNAs	GL50803_14367	AC1-g1444_rev	aaacCTAGGCGTTGATGAGAATGC	N/A	CRISPRi_PAC	N/A	Episomal
SP Fig. 4c	AC1-guide RNAs	GL50803_14367	AC1-g300_for	caaaGAACATGCCCACATTTGCAT	N/A	CRISPRi_PAC	N/A	Episomal
SP Fig. 4c	AC1-guide RNAs	GL50803_14367	AC1-g300_rev	aaacATGCAAATGTGGGCATGTTC	N/A	CRISPRi_PAC	N/A	Episomal
SP Fig. 4g	AC1-mNG overexpression	GL50803_14367	AC1_for	tcagtgatagagactaggaagctttCCATGGGGCTTCTTCGGATTCTGCAGCTAAC	N/A (Gibson reaction)	pTET-mNeonGreen_pKS_PAC	N/A	Episomal
SP Fig. 4g	AC1-mNG overexpression	GL50803_14367	AC1_rev	agtctgggacgtcataaggatattccttaagttaAAAAGGTATGTAGACCTGAGGA	N/A (Gibson reaction)	pTET-mNeonGreen_pKS_PAC	N/A	Episomal
SP Fig. 5	Erd2-Halo	GL50803_4502	Erd2_for	tggcggccgcATGTCATCGATGAACGTTTTTA	NotI + SpeI	Halo_pKS_PAC	NdeI	Integrated
SP Fig. 5	Erd2-Halo	GL50803_4502	Erd2_rev	CCactagtGGATGGCAAAGTAAGTGATTT	NotI + SpeI	Halo_pKS_PAC	NdeI	Integrated
SP Fig. 6a	AC2-guide RNAs	GL50803_16599	AC2-g680	caaaCATTGAGACCACGCGAAACA	N/A	CRISPRi_PAC	N/A	Episomal
SP Fig. 6a	AC2-guide RNAs	GL50803_16599	AC2-g680	aaacTGTTTCGCGTGGTCTCAATG	N/A	CRISPRi_PAC	N/A	Episomal
SP Fig. 6a	AC2-guide RNAs	GL50803_16599	AC2-g3357	caaaAAGGAGCTTGAATCGGCGGG	N/A	CRISPRi_PAC	N/A	Episomal
SP Fig. 6a	AC2-guide RNAs	GL50803_16599	AC2-g3357	aaacCCCGCCGATTCAAGCTCCTT	N/A	CRISPRi_PAC	N/A	Episomal
SP Fig. 6a	AC2-guide RNAs	GL50803_16599	AC2-g4159	caaaTGCATGGTGAGCGTAGACAG	N/A	CRISPRi_PAC	N/A	Episomal
SP Fig. 6a	AC2-guide RNAs	GL50803_16599	AC2-g4159	aaacCTGTCTACGCTCACCATGCA	N/A	CRISPRi_PAC	N/A	Episomal
SP Fig. 6a	AC2-guide RNAs	GL50803_16599	AC2-g4779	caaaTGCTGAAGGAGATTTGCCAG	N/A	CRISPRi_PAC	N/A	Episomal
SP Fig. 6a	AC2-guide RNAs	GL50803_16599	AC2-g4779	aaacCTGGCAAATCTCCTTCAGCA	N/A	CRISPRi_PAC	N/A	Episomal
SP Fig. 6a	AC2-guide RNAs	GL50803_16599	AC2-g4793	caaaGTATCGTAAGTAGATGCTGA	N/A	CRISPRi_PAC	N/A	Episomal
SP Fig. 6a	AC2-guide RNAs	GL50803_16599	AC2-g4793	aaacTCAGCATCTACTTACGATAC	N/A	CRISPRi_PAC	N/A	Episomal
SP Fig. 6a	AC2-guide RNAs	GL50803_16599	AC2-g5347	caaaATGACATCTATTGTCATCCC	N/A	CRISPRi_PAC	N/A	Episomal
SP Fig. 6a	AC2-guide RNAs	GL50803_16599	AC2-g5347	aaacGGGATGACAATAGATGTCAT	N/A	CRISPRi_PAC	N/A	Episomal
SP Fig. 6a	AC2-guide RNAs	GL50803_16599	AC2-g5465	caaaTATGATATGTCTTGCAGAGC	N/A	CRISPRi_PAC	N/A	Episomal
SP Fig. 6a	AC2-guide RNAs	GL50803_16599	AC2-g5465	aaacGCTCTGCAAGACATATCATA	N/A	CRISPRi_PAC	N/A	Episomal
SP Fig. 6a	AC2-guide RNAs	GL50803_16599	AC2-g5494	caaaCGTCCCAAATACATAGAGTG	N/A	CRISPRi_PAC	N/A	Episomal
SP Fig. 6a	AC2-guide RNAs	GL50803_16599	AC2-g5494	aaacCACTCTATGTATTTGGGACG	N/A	CRISPRi_PAC	N/A	Episomal
SP Fig. 6b	AC2-morpholino	GL50803_16599		AGGCATCTCTTTTGCATGAATGGCC	N/A	N/A	N/A	N/A
Fig. 6 and SP Fig. 7	Halo and Nluc tags fusions	GL50803_5435	CWP2_for	tggcggccgcATGATCGCAGCCCTTGTTCTAGGAC	NotI + SpeI	Halo_pKS_PAC or NanoLuc_pKS_NEO	BglII	Integrated
Fig. 6 and SP Fig. 7	Halo and Nluc tags fusions	GL50803_5435	CWP2_rev	ATactagtCCTTCTGCGGACAATAGGCTTGTTC	NotI + SpeI	Halo_pKS_PAC or NanoLuc_pKS_NEO	BglII	Integrated
Fig. 6 and SP Fig. 7	Halo and Nluc tags fusions	GL50803_2421	CWP3_for	tggcggccgcTAAACCAAAAATTATGGCAAACGAT	NotI + SpeI	Halo_pKS_PAC or NanoLuc_pKS_NEO	NdeI	Integrated
Fig. 6 and SP Fig. 7	Halo and Nluc tags fusions	GL50803_2421	CWP3_rev	ATactagtTCTGTAGTAGGGCGGCTGTATCTTG	NotI + SpeI	Halo_pKS_PAC or NanoLuc_pKS_NEO	NdeI	Integrated
Fig. 6 and SP Fig. 7	Halo and Nluc tags fusions	GL50803_40376	HCNP_for	tggcggccgcTTGTGTTGAAAAATGCGACCAAGG	NotI + SpeI	Halo_pKS_PAC or NanoLuc_pKS_NEO	NdeI	Integrated
Fig. 6 and SP Fig. 7	Halo and Nluc tags fusions	GL50803_40376	HCNP_rev	ATactagtCACAGCTTTGCTCCTACGACAGCAC	NotI + SpeI	Halo_pKS_PAC or NanoLuc_pKS_NEO	NdeI	Integrated
Fig. 6 and SP Fig. 7	Halo and Nluc tags fusions	GL50803_8245	G6PI-B_for	tggcggccgcATGCCGTCCATCCACGTCTCCAA	NotI + SpeI	Halo_pKS_PAC or NanoLuc_pKS_NEO	BsrGI	Integrated
Fig. 6 and SP Fig. 7	Halo and Nluc tags fusions	GL50803_8245	G6PI-B_rev	CCactagtAGCTTTTGCAGCGTGACAGGAA	NotI + SpeI	Halo_pKS_PAC or NanoLuc_pKS_NEO	BsrGI	Integrated
Fig. 6 and SP Fig. 7	Halo and Nluc tags fusions	GL50803_14259	GNPNAT_for	tggcggccgcATGAGTCATGCAATGGCAGATGTAA	NotI + SpeI	Halo_pKS_PAC or NanoLuc_pKS_NEO	HindIII	Integrated
Fig. 6 and SP Fig. 7	Halo and Nluc tags fusions	GL50803_14259	GNPNAT_rev	ATactagtATGGAAGTAAATGGCCATGCAGTTT	NotI + SpeI	Halo_pKS_PAC or NanoLuc_pKS_NEO	HindIII	Integrated
Fig. 6 and SP Fig. 7	Halo and Nluc tags fusions	GL50803_16069	PGM3_for	TTgcggccgcATGGATAGGCTCATCGCCACATTTT	NotI + SpeI	Halo_pKS_PAC or NanoLuc_pKS_NEO	PstI	Integrated
Fig. 6 and SP Fig. 7	Halo and Nluc tags fusions	GL50803_16069	PGM3_rev	TTactagtGGTAATCAAAGAAAGCGCCTTCTCAT	NotI + SpeI	Halo_pKS_PAC or NanoLuc_pKS_NEO	PstI	Integrated
Fig. 6 and SP Fig. 7	Halo and Nluc tags fusions	GL50803_16217	UAP_for	TTgcggccgcATGCCAGGCCTGGAGGAGTTTCTTAAGAA	NotI + SpeI	Halo_pKS_PAC or NanoLuc_pKS_NEO	PpuMI	Integrated
Fig. 6 and SP Fig. 7	Halo and Nluc tags fusions	GL50803_16217	UAP_rev	TTactagtGACGGCCTTCACGCTAGAGTGGTAT	NotI + SpeI	Halo_pKS_PAC or NanoLuc_pKS_NEO	PpuMI	Integrated
Fig. 6 and SP Fig. 7	Halo and Nluc tags fusions	GL50803_7982	UAE_for	tggcggccgcATGCAGAACCACTCGTTCCTCGGAA	NotI + SpeI	Halo_pKS_PAC or NanoLuc_pKS_NEO	NdeI	Integrated
Fig. 6 and SP Fig. 7	Halo and Nluc tags fusions	GL50803_7982	UAE_rev	ATactagtTAGACCAATCTCCTTGACATCCGCA	NotI + SpeI	Halo_pKS_PAC or NanoLuc_pKS_NEO	NdeI	Integrated
SP Fig. 7	Nluc tags fusions	GL50803_14058	PDE_for	ggcgaattggagctccaccgcggtggcggccgcAATCTGGAGAACTTGTACTTACTCTTC	NotI + SpeI	NanoLuc_pKS_NEO	HindIII	Integrated
SP Fig. 7	Nluc tags fusions	GL50803_14058	PDE_rev	CGAAATCTTCGAGTGTGAAGACCATactagtCTCCTTCTTGTCCAGCTCAATCTCT	NotI + SpeI	NanoLuc_pKS_NEO	HindIII	Integrated
Fig. 7	AC2-mNG overexpression	GL50803_16599	AC2_for	agagtctggacgggcggaaataaaaCCCGGGatgCAAAAGAGATGCCTTCGCTGCC	AgeI + XmaI	pKS_NEO	N/A	Episomal
Fig. 7	AC2-mNG overexpression	GL50803_16599	AC2_rev	tgttatcctcctcgcccttgctcacaccggtCGATAGATCGAGTGGTTTTGAAA	AgeI + XmaI	pKS_NEO	N/A	Episomal
Fig. 7	AC2-mNG overexpression	GL50803_16599	proαTub_for	tggcggccgcttgtaatgtatatttttgaa	NotI + XmaI	pKS_NEO	N/A	Episomal
Fig. 7	AC2-mNG overexpression	GL50803_16599	proαTub_rev	atCCCGGGttttatttccgcccgtcca	NotI + XmaI	pKS_NEO	N/A	Episomal
