# Supplementary material for: Encystation stimuli sensing is mediated by adenylate cyclase AC2-dependent cAMP signaling in Giardia
Source: Nat Commun. 2023 Nov 9;14:7245. doi: 10.1038/s41467-023-43028-1 (PMC10636121; doi:10.1038/s41467-023-43028-1)
Supplement: Supplementary file 6 — Source Data [file 41467_2023_43028_MOESM6_ESM.zip]

Archive with 2 entries (2 files):
- Source data.xlsx
- Uncropped blots.pdf
