# Supplementary material for: Encystation stimuli sensing is mediated by adenylate cyclase AC2-dependent cAMP signaling in Giardia
Source: Nat Commun. 2023 Nov 9;14:7245. doi: 10.1038/s41467-023-43028-1 (PMC10636121; doi:10.1038/s41467-023-43028-1)
Supplement: Supplementary file 6 — Source Data [file 41467_2023_43028_MOESM6_ESM.zip › Source data.xlsx]

## Sheet: Fig2-a
	Ctrl	Half-Bile	Full Bile	0.1 mM MBCD	pH7.2	pH7.5	pH7.8
Luc Signal	1306440	1992112	2521312	1877420	1186733	1305660	1247722
	1348032	2039448	2431674	1830441	1279469	1281288	1125331
	1255155	2090339	2405590	1760951	1398800	1277976	1156424
Fold change	1	1.52484	1.92991	1.43705	0.908372	0.999403	0.955055
	1	1.51291	1.80387	1.35786	0.949138	0.950488	0.834795
	1	1.6654	1.91657	1.40297	1.11444	1.01818	0.92134
Average	1	1.56772	1.88345	1.3993	0.990651	0.989358	0.90373
SD	0	0.0848088	0.0692402	0.0397223	0.109128	0.0349471	0.0620335
	100	152.484	192.991	143.705	90.8372	99.9403	95.5055
	100	151.291	180.387	135.786	94.9138	95.0488	83.4795
	100	166.54	191.657	140.297	111.444	101.818	92.134

## Sheet: Fig2-b 
Excel	20230410_Excel data cAMP paper.xlsx
Excel tab	20210512_ CWP1NLuc_StressTreatments
	Ctrl	Bile-pH6.8	Bile-pH7.8	Ctrl	0.1 mM MBCD-pH6.8	0.1 mM MBCD-pH7.8
Luc Signal	1306440	2442280	13009714	369047	809081	1029516
	1348032	2407796	11435290	362090	823426	1008037
	1255155	2426113	13549798	391463	776351	1044878
Fold change	1	1.86942	9.95814	1	2.19235	2.78966
	1	1.78616	8.48295	1	2.27409	2.78394
	1	1.93292	10.7953	1	1.9832	2.66916
Average	1	1.86283	9.74547	1	2.14988	2.74759
SD	0	0.0736026	1.17076	0	0.150022	0.0679792
	100	186.942	995.814	100	219.235	278.966
	100	178.616	848.295	100	227.409	278.394
	100	193.292	1079.53	100	198.32	266.916

## Sheet: Fig2-e
Em560	Ctrl	MBCD pH6.8	MBCD pH7.8	Encyst pH6.8	Encyst pH7.8		Em630	Ctrl	MBCD pH6.8	MBCD pH7.8	Encyst pH6.8	Encyst pH7.8
	45771	39274	48541	46722	33970			42516	37066	50734	47037	39131
	47199	39372	48391	48850	34693			43998	37399	50230	47658	39336
	45273	39603	47889	47513	34016			42124	37247	50107	46052	38742
Ratio	Ctrl	MBCD pH6.8	MBCD pH7.8	Encyst pH6.8	Encyst pH7.8
	1.07656	1.05957	0.956775	0.993303	0.86811
	1.07275	1.05276	0.963388	1.02501	0.881966
	1.07476	1.06325	0.955735	1.03173	0.878014
FIR	100	98.4218	88.8734	92.2664	80.6374
	100	98.1358	89.8052	95.5496	82.2151
	100	98.9298	88.9258	95.9963	81.6943

## Sheet: Fig3-a
	GAPDH (6687)				9117				11214
0	4561010	3159510	3073113		255517	203261	213305		256507	201153	211980
2	3748411	4287406	4510851		212981	232922	321281		188305	244541	333568
4	3269996	3554935	4016914		212726	214938	232387		203469	224718	257552
8	6344227	3545865	6334693		422031	215454	375799		377862	217748	479764
12	4197478	4262085	3260432		223914	292277	206734		250526	259808	206799
18	3533579	3770298	3889204		211322	232642	246362		195085	234942	241601
24	5361670	7762425	6846840		326295	484554	396788		307889	506871	384765
					PKAr-NLuc				PKAc-NLuc
				0	0.056022	0.064333	0.06941		0.056239	0.063666	0.068979
				2	0.056819	0.054327	0.071224		0.050236	0.057037	0.073948
				4	0.065054	0.060462	0.057852		0.062223	0.063213	0.064117
				8	0.066522	0.060762	0.059324		0.05956	0.061409	0.075736
				12	0.053345	0.068576	0.063407		0.059685	0.060958	0.063427
				18	0.059804	0.061704	0.063345		0.055209	0.062314	0.062121
				24	0.060857	0.062423	0.057952		0.057424	0.065298	0.056196

## Sheet: Fig3-d
	DMSO-Ctrl	8C6P-cAMP	H89	SQ22536
	5719	2579	6350	7054
	5509	2592	6072	6728
	5924	2488	6617	7104
Ratio	DMSO-Ctrl	8C6P-cAMP	H89	SQ22536
	100	45.0953	111.033	123.343
	100	47.0503	110.22	122.127
	100	41.9986	111.698	119.919
Reverse	0	54.9047	-11.0334	-23.3432
	0	52.9497	-10.2196	-22.1274
	0	58.0014	-11.6982	-19.919

## Sheet: Fig3-e
	Ctrl	MBCD + pH6.8 (1h)	MBCD + pH7.8 (1h)	Bile + pH7.8 (1h)
	27495	27928	26145	23397
	27564	25725	25117	22514
	30093	28602	26353	22618
Fold change	100	101.575	95.09	85.0955
	100	93.3283	91.1225	81.679
	100	95.0454	87.5719	75.1603
	0	-1.57483	4.90998	14.9045
	0	6.67175	8.87752	18.321
	0	4.95464	12.4281	24.8397

## Sheet: Fig4-b
Biol 1
Tubulin
	Ctrl-DMSO	8C6P-cAMP
Read	76718	55204
Highest	highest
Ratio		1.38972
CWP1-647
	Ctrl-DMSO	8C6P-cAMP
Read	58506	83963
X Tubulin ratio		116685
KD	100	199.441
Biol 2
Tubulin	Ctrl-DMSO	8C6P-cAMP
Read	98080	63074
Highest	highest
Ratio		1.555
CWP1-647
	Ctrl-DMSO	8C6P-cAMP
Read	58526	86149
X Tubulin ratio		133962
KD	100	228.892
Biol 3
Tubulin
	Ctrl-DMSO	8C6P-cAMP
Read	163300	199934
Highest		highest
Ratio	1.22434
CWP1-647
	Ctrl-DMSO	8C6P-cAMP
Initial Read	48169	116663
X Tubulin ratio	58975
KD	100	197.818

## Sheet: Fig4-d
									Total cells counted	1002	997
									Summary	DMSO-CTRL	8C6P-cAMP
									Biol 1	23.0061	31.1526
									Biol 2	26.5244	35.5623
									Biol 3	23.8506	33.7176
Biol 1						Biol 1
DMSO-CTRL	Encysting	Cyst	Nuclei			8C6P-cAMP	Encysting	Cyst	Nuclei
	22		83	26.506			16	0	53	30.1887
	20		87	22.9885			21	0	73	28.7671
	21		89	23.5955			30	0	109	27.5229
	12		67	17.9104			32	0	92	34.7826
Summary	75	0	326				26		105	24.7619
%	23.0061	0					25		84	29.7619
							27		92	29.3478
						Summary	100	0	321
Biol 2						%	31.1526
DMSO-CTRL	Encysting	Cyst	Nuclei
	10	0	40	25		Biol 2
	18	0	65	27.6923		8C6P-cAMP	Encysting	Cyst	Nuclei
	18	0	63	28.5714			32		85	37.6471
	19	0	69	27.5362			37		111	33.3333
	22	0	91	24.1758			48		133	36.0902
Summary	87	0	328			Summary	117	0	329
%	26.5244					%	35.5623
Biol 3						Biol 3
DMSO-CTRL	Encysting	Cyst	Nuclei			8C6P-cAMP	Encysting	Cyst	Nuclei
	24	0	87	27.5862			13		38	34.2105
	18	0	71	25.3521			22		69	31.8841
	11	0	69	15.942			32		84	38.0952
	15	0	61	24.5902			27		80	33.75
	15	0	60	25			23		76	30.2632
Summary	83		348			Summary	117		347
%	23.8506					%	33.7176

## Sheet: Fig4-e
Cyst Count - Hemocytometer
Cyst count - DMSO, 8CP-cAMP									Total cell			Cyst				Cyst (%)
WT									WT - DMSO			WT - DMSO		Average
DMSO	Biol 1	287	286						1810000			287	286	286.5		19.7859
	Biol 2	279	296						1880000			279	296	287.5		19.1157
	Biol 3	289	288						1860000			289	288	288.5		19.3884
									WT- 8CP-cAMP			WT- 8CP-cAMP
8CP-cAMP	Biol 1	382	364						1810000			382	364	373		25.7597
	Biol 2	380	396						1860000			380	396	388		26.0753
	Biol 3	409	407						1850000			409	407	408		27.5676

## Sheet: Fig5-c
											OD	Con
											0.2142	200
											0.2817	66.7
											0.3447	22.2
1 h Uppsala											0.442	7.4
											0.5277	2.5
	dCas9-Ctrl	16599-4159									0.6754	0.8
OD	0.8421	0.8841									0.7203	0.3
	0.8655	0.8998									0.7424	0.09
	0.8707	0.8896
Con	5.47879	4.21395
	4.77409	3.74114
	4.6175	4.04832
Average	4.95679	4.00114
STDEV	0.458793	0.239909

[truncated: 48 more sheets: Fig5-d, Fig5-e, Fig5-g, Fig6-a, Fig6-b, Fig6-c, Fig6-d, Fig6-e, Fig6-f, Fig6-g, Fig6-h, Fig6-j, Fig6-k, Fig7-b, Fig7-c, Fig7-e, Fig7-g, SPFig1-d, SPFig1-e, SPFig1-g …]
